# Supplementary material for: Honing in on bioluminescent milky seas from space
Source: Sci Rep. 2021 Jul 29;11:15443. doi: 10.1038/s41598-021-94823-z (PMC8322353; doi:10.1038/s41598-021-94823-z)
Supplement: Supplementary file 4 — Supplementary Information 4. [file 41598_2021_94823_MOESM4_ESM.tsv]

event	year	month	lat	lon
historical	1796	Feb	-3.00000	70.00000
historical	1832	Aug	21.66667	59.66667
historical	1832	Aug	16.00000	59.58333
historical	1846	May	-37.70000	28.80000
historical	1849	Jan	16.21667	61.85000
historical	1850	Jan	14.75000	60.00000
historical	1850	Feb	10.83333	62.00000
historical	1854	Jan	11.98333	59.03333
historical	1854	Jul	1.45000	105.66667
historical	1856	Jul	12.50000	53.00000
historical	1864	Jan	2.72000	51.00000
historical	1880	Feb	12.00000	56.00000
historical	1915	Jul	15.63333	59.10000
historical	1921	Aug	12.81667	57.06667
historical	1925	Aug	11.65000	60.78333
historical	1925	Aug	9.75000	61.91667
historical	1925	Aug	11.50000	57.50000
historical	1926	Oct	-31.33333	-50.75000
historical	1928	Aug	-4.88333	129.28333
historical	1928	Sep	5.90000	80.80000
historical	1929	Jul	12.58333	55.53333
historical	1929	Jul	12.36667	56.46667
historical	1929	Jul	7.50000	57.00000
historical	1929	Aug	12.81667	50.43333
historical	1930	Aug	15.50000	58.16667
historical	1930	Aug	13.23333	53.53333
historical	1931	Dec	11.86667	51.91667
historical	1932	Sep	12.88333	51.35000
historical	1934	Aug	12.80000	57.50000
historical	1934	Feb	17.01667	63.70000
historical	1935	Aug	-7.00000	-10.00000
historical	1938	Aug	16.00000	54.00000
historical	1946	Aug	15.00000	67.00000
historical	1947	Dec	18.25000	58.58333
historical	1947	Oct	14.88333	-17.63333
historical	1947	Sep	12.76667	52.16667
historical	1949	Aug	11.33333	52.53333
historical	1949	Aug	12.55000	57.45000
historical	1949	Sep	12.91667	54.45000
historical	1949	Jan	17.60000	62.01667
historical	1949	Aug	12.33333	57.50000
historical	1949	Jan	22.38333	64.66667
historical	1950	Aug	20.00000	59.00000
historical	1950	Aug	10.66667	58.71667
historical	1950	Aug	17.20000	56.66667
historical	1950	Aug	11.73333	60.70000
historical	1950	Aug	16.93333	56.08333
historical	1950	Aug	11.58333	60.21667
historical	1950	Aug	19.56667	60.13333
historical	1950	Aug	11.08333	62.58333
historical	1950	Aug	11.16667	61.63333
historical	1951	Jul	16.65000	56.50000
historical	1951	Aug	17.36667	57.00000
historical	1951	Aug	17.30000	56.33333
historical	1952	Mar	21.33333	115.25000
historical	1952	Feb	9.50000	51.50000
historical	1952	Jan	15.70000	58.81667
historical	1953	Sep	11.93333	59.01667
historical	1954	Aug	16.00000	54.33333
historical	1954	Aug	11.80000	56.05000
historical	1955	Jan	20.96667	65.66667
historical	1955	Feb	12.03333	51.20000
historical	1958	Apr	-34.71667	-54.00000
historical	1958	Aug	13.06667	54.08333
historical	1959	Aug	11.46667	54.10000
historical	1959	Jul	-8.75000	128.95000
historical	1961	Aug	-7.33333	105.28333
historical	1962	Feb	5.90000	83.16667
historical	1962	Feb	5.85000	82.63333
historical	1963	Aug	14.08333	55.08333
historical	1963	Aug	14.08333	55.08333
historical	1968	NA	7.00000	-80.70000
historical	1972	Jan	1.00000	46.00000
historical	1980	Jun	12.50000	55.40000
historical	1982	NA	24.20000	59.30000
historical	1984	Aug	20.50000	60.00000
historical	1985	Jul	9.71667	58.01667
historical	1985	Aug	11.50000	58.00000
historical	1985	Jul	9.70000	58.00000
historical	1990	May	-4.50000	54.80000
historical	1991	Aug	-10.00000	135.00000
historical	1992	Jul	-7.50000	129.00000
historical	1994	Aug	-9.18333	105.50000
historical	1994	Jan	17.03333	62.93333
historical	1994	Sep	11.98333	58.78333
historical	1995	Jan	8.01667	52.76667
satellite	1995	Jan	8.02000	52.76000
historical	1995	Jul	-5.82700	128.62800
historical	1997	Sep	-0.71667	126.58333
historical	1997	Oct	-10.96667	106.46667
historical	1997	Aug	11.58333	60.11667
historical	1998	Mar	10.80000	97.90000
historical	1999	Jul	14.00000	-95.00000
historical	2000	Feb	14.50000	50.00000
historical	2001	Jan	10.93333	55.18333
historical	2002	Jul	-9.66667	44.26667
historical	2002	Jul	-5.96667	125.51667
historical	2002	Feb	17.23333	57.85000
historical	2002	Feb	8.35000	71.90000
historical	2002	May	7.73000	-115.61000
historical	2002	Oct	14.00000	53.00000
historical	2010	Aug	15.57800	61.46000
satellite	2013	Jul	14.00000	57.00000
satellite	2014	Aug	-5.00000	127.00000
satellite	2015	Jan	1.00000	50.00000
satellite	2015	Aug	-4.00000	129.00000
satellite	2015	Sep	11.00000	52.50000
satellite	2017	Jan	2.50000	48.00000
satellite	2018	Jan	4.00000	54.00000
satellite	2019	Jan	1.50000	47.00000
satellite	2019	Jul	-9.00000	110.00000
satellite	2019	Aug	-5.00000	128.50000
satellite	2021	Jan	11.20000	56.50000
satellite	2021	Jan	7.00000	52.00000
satellite	2021	Feb	0.50000	50.50000
satellite	2021	Feb	8.10000	56.10000
