# Supplementary material for: Honing in on bioluminescent milky seas from space
Source: Sci Rep. 2021 Jul 29;11:15443. doi: 10.1038/s41598-021-94823-z (PMC8322353; doi:10.1038/s41598-021-94823-z)
Supplement: Supplementary file 5 — Supplementary Information 5. [file 41598_2021_94823_MOESM5_ESM.zip]

Archive with 14 entries (14 files):
- Supp_Movie_01_2013_Socotra_20130731-0813.VIIRS.DNB.MilkySea_Socotra.mp4
- Supp_Movie_02_2014_Banda_20140820-0824.VIIRS.DNB.MilkySea_BandaSea.mp4
- Supp_Movie_03_2015_Banda_20150812-0818.VIIRS.DNB.MilkySea_BandaSea.mp4
- Supp_Movie_04_2015_Socotra_20150913-0919.VIIRS.DNB.MilkySea_Socotra.mp4
- Supp_Movie_05_2015_Somalia_20150115-0128.VIIRS.DNB.MilkySea_Somalia.mp4
- Supp_Movie_06_2017_Somalia_20170121-0131.VIIRS.DNB.MilkySea_Somalia.mp4
- Supp_Movie_07a_2018_Somalia_20180112-0119.VIIRS.DNB.MilkySea_Somalia_Phase1.mp4
- Supp_Movie_07b_2018_Somalia_20180119-0123.VIIRS.DNB.MilkySea_Somalia_Phase2.mp4
- Supp_Movie_08_2019_Banda_20190726-0804.VIIRS.DNB.MilkySea_BandaSea.mp4
- Supp_Movie_09a_2019_Java_20190725-0809_VIIRS_DNB_MilkySea_Java_Phase1.mp4
- Supp_Movie_09b_2019_Java_20190825-20190907.VIIRS.DNB.MilkySea_Java_Phase2.mp4
- Supp_Movie_10_2019_Somalia_20190128-0207.VIIRS.DNB.MilkySea_Somalia.mp4
- Supp_Movie_11_2021_Socotra_20210107-0122.VIIRS.DNB.MilkySea_Socotra.mp4
- Supp_Movie_12_2021_Socotra_20210208-0220.VIIRS.DNB.MilkySea_Socotra.mp4
