# Supplementary material for: Honing in on bioluminescent milky seas from space
Source: Sci Rep. 2021 Jul 29;11:15443. doi: 10.1038/s41598-021-94823-z (PMC8322353; doi:10.1038/s41598-021-94823-z)
Supplement: Supplementary file 6 — Supplementary Information 6. [file 41598_2021_94823_MOESM6_ESM.zip]

Archive with 2 entries (2 files):
- Supp_Movie_13_20190802_DNB_HORIZ_CROSS_SEC.mp4
- Supp_Movie_13_20190802_DNB_VERT_CROSS_SEC.mp4
